# Supplementary material for: Maternal Glucose and LDL-Cholesterol Levels Are Related to Placental Leptin Gene Methylation, and, Together With Nutritional Factors, Largely Explain a Higher Methylation Level Among Ethnic South Asians
Source: Front Endocrinol (Lausanne). 2021 Dec 24;12:809916. doi: 10.3389/fendo.2021.809916 (PMC8739998; doi:10.3389/fendo.2021.809916)
Supplement: Supplementary file 1 [file DataSheet_1.zip]

Archive with 5 entries (5 files):
- Figure S1 - flow chart.PDF
- Table S1.DOCX
- Table S2.XLSX
- Table S3.DOCX
- Table S4.DOCX
