# Supplementary material for: Maternal Glucose and LDL-Cholesterol Levels Are Related to Placental Leptin Gene Methylation, and, Together With Nutritional Factors, Largely Explain a Higher Methylation Level Among Ethnic South Asians
Source: Front Endocrinol (Lausanne). 2021 Dec 24;12:809916. doi: 10.3389/fendo.2021.809916 (PMC8739998; doi:10.3389/fendo.2021.809916)
Supplement: Supplementary file 1 [file DataSheet_1.zip › Table S2.XLSX]

## Sheet: Table S2a. CpG1-3
Table S2a. Univariate associations between maternal- and placental characteristics and placental LEP methylation (CpG1-3)
	CpG1			CpG2			CpG3
	β (95% CI)	p		β (95% CI)	p		β (95% CI)	p
Maternal factors
South Asian ethnicity	2.8 (0.4, 5.3)	0.02		2.6 (0.1, 5.0)	0.04		1.2 (-0.2, 2.5)	0.09
Maternal age (years)	-0.1 (-0.4, 0.2)	0.4		-0.2 (-0.5, 0.1)	0.1		-0.1 (-0.3, 0.0)	0.2
Nullipara	0.4 (-2.2, 3.0)	0.8		1.1 (-1.5, 3.7)	0.4		0.8 (-0.6, 2.2)	0.3
Early life socioeconomic score	-0.8 (-2.1, 0.5)	0.2		-0.4 (-1.7, 1.0)	0.6		-0.4 (-1.1, 0.3)	0.3
Present socioeconomic score	-0.3 (-1.9, 1.2)	0.7		-0.5 (-2.0, 1.1)	0.6		-0.2 (-1.0, 0.7)	0.7
Height	-0.1 (-0.3, 0.2)	0.6		-0.1 (-0.4, 0.1)	0.2		-0.1 (-0.2, 0.04)	0.2
BMI at enrollment (kg/m2)	-0.1 (-0.4, 0.3)	0.7		-0.1 (-0.5, 0.2)	0.4		-0.1 (-0.3, 0.1)	0.3
Total fat mass at enrollment (kg)	-0.05 (-0.2, 0.1)	0.6		-0.1 (-0.2, 0.1)	0.4		-0.1 (-0.1, 0.03)	0.2
Sum of skinfolds (mm)	-0.01 (-0.08, 0.06)	0.8		-0.03 (-0.10, 0.04)	0.4		-0.01 (-0.05, 0.03)	0.5
Fasting glucose at 28 weeks (mmol/L)	1.9 (-0.3, 4.1)	0.09		1.0 (-1.2, 3.1)	0.3		0.8 (-0.4, 2.0)	0.2
2h glucose at 28 weeks (mmol/L)	1.0 (0.1, 1.9)	0.03		0.8 (-0.1, 1.7)	0.06		0.6 (-0.2, 1.1)	0.09
Gestational diabetes, by WHO 2013 criteria	3.3 (0.8, 5.7)	0.009		2.3 (-0.2, 4.8)	0.7		1.5 (0.2, 2.9)	0.03
HDL cholesterol (mmol/L)	-1.4 (-4.3, 1.3)	0.3		-1.0 (-3.8, 1.9)	0.5		0.1 (-1.5, 1.6)	0.9
LDL cholesterol (mmol/L)	-1.9 (-3.2, -0.5)	0.007		-1.7 (-3.1, -0.4)	0.01		-0.9 (-1.6, -0.1)	0.02
Triglycerides (mmol/L)	0.9 (-0.8, 2.6)	0.3		0.9 (-0.8, 2.5)	0.3		0.4 (-0.6, 1.3)	0.4
Vitamin B12 (pmol/L)	-0.00 (-0.02, 0.01)	0.7		-0.01 (-0.03, 0.01)	0.3		-0.01 (-0.02, 0.00)	0.07
Folate (nmol/L)	0.06 (-0.05, 0.2)	0.3		0.08 (-0.04, 0.19)	0.2		0.02 (-0.05, 0.08)	0.7
25OH-Vitamin D (nmol/L)	-0.04 (-0.08, 0.01)	0.1		-0.03 (-0.08, 0.02)	0.2		-0.02 (-0.04, 0.01)	0.2
s-Leptin
Maternal-at enrollment (pg/ml), per 100 units	0.00 (-0.14, 0.15)	1		0.02 (-0.12, 0.16)	0.8		-0.02 (-0.10, 0.06)	0.6
Maternal-at OGTT (pg/ml), per 100 units	0.05 (-0.06, 0.16)	0.3		0.06 (-0.05, 0.17)	0.3		0.02 (-0.04, 0.08)	0.6
Umbilical cord vein (pg/ml), per 100 units	0.04 (-0.02, 0.11)	0.2		0.04 (-0.03, 0.11)	0.2		0.03 (-0.00, 0.07)	0.06
Placental characteristics
Weight (excl. cord and membranes), per 100g	0.7 (-0.4, 1.7)	0.2		0.4 (-0.7, 1.5)	0.5		0.0 (-0.6, 0.6)	1
Length (cm)	-0.004 (-0.6, 0.6)	1		-0.2 (-0.7, 0.4)	0.6		-0.1 (-0.4, 0.2)	0.7
Width (cm)	0.03 (-0.6, 0.7)	0.9		-0.3 (-0.9, 0.4)	0.4		-0.2 (-0.6, 0.1)	0.2
Thickness (cm)	1.6 (-1.1, 4.3)	0.2		2.9 (0.2, 5.5)	0.04		0.5 (-1.0, 2.0)	0.5
Sum of skinfolds = measure of subcutaneous fat

## Sheet: Table S2b. CpG4-6
Table S2b. Univariate associations between maternal- and placental characteristics and placental LEP methylation (CpG4-6)
	CpG4			CpG5			CpG6
	β (95% CI)	p		β (95% CI)	p		β (95% CI)	p
Maternal factors
South Asian ethnicity	2.4 (-0.2, 4.9)	0.07		5.0 (1.3, 8.8)	0.01		3.9 (0.7, 7.1)	0.02
Maternal age (years)	-0.1 (-0.4, 0.2)	0.5		-0.3 (-0.7, 0.1)	0.1		-0.2 (-0.6, 0.1)	0.2
Nullipara	1.0 (-1.6, 3.7)	0.4		-0.7 (-0.5, 3.3)	0.7		0.5 (-2.9, 3.9)	0.8
Early life socioeconomic score	-1.1 (-2.5, 0.2)	0.09		-1.5 (-3.5, 0.5)	0.1		1.2 (-3.0, 0.6)	0.2
Present socioeconomic score	-0.3 (-1.8, 1.3)	0.7		-1.4 (-3.8, 1.0)	0.2		-0.6 (-2.7, 1.4)	0.6
Height	-0.1 (-0.3, 0.1)	0.4		-0.1 (-0.5, 0.2)	0.5		-0.2 (-0.5, 0.1)	0.1
BMI at enrollment (kg/m2)	-0.1 (-0.4, 0.2)	0.5		0.0 (-0.5, 0.6)	0.9		-0.3 (-0.7, 0.1)	0.2
Total fat mass at enrollment (kg)	-0.1 (-0.2, 0.1)	0.3		0.0 (-0.2, 0.3)	0.9		-0.1 (-0.3, 0.1)	0.1
Sum of skinfolds (mm)	-0.02 (-0.10, 0.05)	0.5		0.01 (-010, 0.11)	0.9		-0.06 (-0.15, 0.04)	0.2
Fasting glucose at 28 weeks (mmol/L)	2.1 (-0.1, 4.4)	0.06		3.3 (-0.3, 6.8)	0.07		1.0 (-2.0, 3.9)	0.5
2h glucose at 28 weeks (mmol/L)	1.1 (0.3, 2.0)	0.01		1.7 (0.3, 3.0)	0.02		1.1 (-0.2, 2.3)	0.09
Gestational diabetes, by WHO 2013 criteria	2.8 (0.2, 5.3)	0.03		5.2 (1.4, 9.0)	0.008		2.7 (-0.6, 6.0)	0.1
HDL cholesterol (mmol/L)	-0.6 (-3.6, 2.3)	0.7		-2.8 (-7.4, 1.8)	0.2		-0.2 (-4.0, 3.6)	0.9
LDL cholesterol (mmol/L)	-1.7 (-3.1, -0.3)	0.02		-3.2 (-5.3, -1.2)	0.003		-2.2 (-4.1, -0.4)	0.02
Triglycerides (mmol/L)	0.2 (-1.6, 1.9)	0.8		1.8 (-0.9, 4.5)	0.2		-0.4 (-3.1, 2.2)	0.7
Vitamin B12 (pmol/L)	-0.01 (-0.03, 0.01)	0.3		-0.01 (-0.04, 0.02)	0.5		-0.01 (-0.03, 0.01)	0.4
Folate (nmol/L)	0.03 (-0.09, 0.15)	0.6		-0.00 (-0.19, 0.18)	0.9		0.09 (-0.07, 0.24)	0.3
25OH-Vitamin D (nmol/L)	-0.04 (-0.09, 0.00)	0.06		-0.08 (-0.15, -0.01)	0.02		-0.05 (-0.11, 0.01)	0.1
s-Leptin
Maternal-at enrollment (pg/ml), per 100 units	-0.04 (-0.19, 0.10)	0.6		0.02 (-0.19, 0.24)	0.8		-0.05 (-0.23, 0.14)	0.6
Maternal-at OGTT (pg/ml), per 100 units	0.02 (-0.9, 0.14)	0.7		0.06 (-0.11, 0.23)	0.5		-0.00 (-0.14, 0.14)	1
Umbilical cord vein (pg/ml), per 100 units	0.05 (-0.02, 0.12)	0.1		0.01 (-0.09, 0.11)	0.8		0.04 (-0.05, 0.13)	0.4
Placental characteristics
Weight (excl. cord and membranes), per 100g	0.3 (-0.8, 1.4)	0.6		0.9 (-0.7, 2.6)	0.3		0.4 (-1.0, 1.9)	0.6
Length (cm)	-0.1 (-0.7, 0.5)	0.8		-0.3 (-1.2, 0.6)	0.5		-0.1 (-0.9, 0.6)	0.7
Width (cm)	-0.1 (-0.8, 0.6)	0.8		-0.0 (-1.0, 1.0)	1		-0.1 (-1.0, 0.7)	0.8
Thickness (cm)	1.4 (-1.4, 4.2)	0.3		3.5 (-0.6, 7.6)	0.09		3.3 (-0.3, 6.9)	0.07

## Sheet: Table S2c. CpG7-9
Table S2c. Univariate associations between maternal- and placental characteristics and placental LEP methylation (CpG7-9)
	CpG7			CpG8			CpG9
	β (95% CI)	p		β (95% CI)	p		β (95% CI)	p
Maternal factors
South Asian ethnicity	1.7 (-0.6, 3.9)	0.2		3.3 (0.5, 6.1)	0.02		3.1 (0.7, 5.4)	0.01
Maternal age (years)	-0.1 (-0.4, 0.1)	0.2		-0.2 (-0.6, 0.1)	0.2		-0.2 (-0.5, 0.1)	0.1
Nullipara	0.7 (-1.6, 3.1)	0.5		0.7 (-2.3, 3.7)	0.6		0.2 (-2.2, 2.7)	0.8
Early life socioeconomic score	-0.2 (-1.5, 1.0)	0.7		-0.9 (-2.4, 0.6)	0.3		-0.7 (-2.0, 0.5)	0.3
Present socioeconomic score	-0.4 (-1.9, 1.1)	0.6		-0.4 (-2.1, 1.4)	0.7		-0.7 (-2.2, 0.8)	0.3
Height	-0.0 (-0.2, 0.2)	0.7		-0.1 (-0.4, 0.1)	0.4		-0.1 (-0.3, 0.1)	0.3
BMI at enrollment (kg/m2)	-0.1 (-0.4, 0.2)	0.3		-0.1 (-0.5, 0.2)	0.5		-0.1 (-0.4, 0.3)	0.7
Total fat mass at enrollment (kg)	-0.1 (-0.2, 0.1)	0.3		-0.1 (-0.3, 0.1)	0.4		-0.0 (-0.2, 0.1)	0.6
Sum of skinfolds (mm)	-0.04 (-0.10, 0.03)	0.2		-0.02 (-0.10, 0.06)	0.6		-0.01 (-0.08, 0.06)	0.7
Fasting glucose at 28 weeks (mmol/L)	1.1 (-1.0, 3.2)	0.3		1.5 (-1.0, 4.0)	0.2		1.5 (-0.7, 3.7)	0.2
2h glucose at 28 weeks (mmol/L)	0.6 (-0.3, 1.5)	0.2		1.1 (0.1, 2.1)	0.03		1.2 (0.4, 2.0)	0.004
Gestational diabetes, by WHO 2013 criteria	2.0 (-0.3, 4.3)	0.09		2.7 (-0.1, 5.6)	0.06		2.9 (0.6, 5.3)	0.02
HDL cholesterol (mmol/L)	-1.0 (-3.7, 1.7)	0.5		-1.7 (-5.0, 1.5)	0.3		-1.9 (-4.7, 0.9)	0.2
LDL cholesterol (mmol/L)	-1.4 (-2.8, -0.1)	0.04		-1.9 (-3.5, -0.4)	0.02		-1.9 (-3.1, -0.6)	0.005
Triglycerides (mmol/L)	-0.1 (-2.0, 1.8)	0.9		1.0 (-0.9, 3.0)	0.3		1.4 (-0.5, 3.2)	0.1
Vitamin B12 (pmol/L)	-0.01 (-0.03, 0.01)	0.2		-0.01 (-0.03, 0.01)	0.3		-0.01 (-0.03, 0.00)	0.1
Folate (nmol/L)	0.06 (-0.04, 0.17)	0.2		0.07 (-0.07, 0.20)	0.3		0.04 (-0.07, 0.15)	0.5
25OH-Vitamin D (nmol/L)	-0.03 (-0.07, 0.02)	0.2		-0.05 (-0.10, 0.01)	0.07		-0.04 (-0.09, 0.00)	0.06
s-Leptin
Maternal-at enrollment (pg/ml), per 100 units	-0.04 (-0.17, 0.09)	0.5		-0.02 (-0.18, 0.15)	0.8		0.00 (-0.13, 0.13)	1
Maternal-at OGTT (pg/ml), per 100 units	-0.02 (-0.12, 0.08)	0.7		0.01 (-0.12, 0.14)	0.9		0.02 (-0.9, 0.12)	0.7
Umbilical cord vein (pg/ml), per 100 units	0.04 (-0.02, 0.10)	0.2		0.04 (-0.04, 0.11)	0.3		0.02 (-0.05, 0.08)	0.6
Placental characteristics
Weight (excl. cord and membranes), per 100g	0.5 (-0.5, 1.5)	0.3		0.7 (-0.6, 2.0)	0.3		0.6 (-0.5, 1.6)	0.3
Length (cm)	0.0 (-0.5, 0.6)	0.9		-0.2 (-0.9, 0.5)	0.5		-0.1 (-0.7, 0.4)	0.6
Width (cm)	-0.0 (-0.6, 0.6)	0.9		-0.1 (-0.9, 0.7)	0.8		-0.2 (-0.8, 0.4)	0.5
Thickness (cm)	2.2 (-0.2, 4.7)	0.07		2.4 (-0.6, 5.5)	0.1		2.2 (-0.3, 4.7)	0.08

## Sheet: Table S2d. CpG10-12
Table S2d. Univariate associations between maternal- and placental characteristics and placental LEP methylation (CpG10-12)
	CpG10			CpG11			CpG12
	β (95% CI)	p		β (95% CI)	p		β (95% CI)	p
Maternal factors
South Asian ethnicity	3.6 (1.4, 5.9)	0.002		5.8 (2.4, 9.2)	0.001		3.4 (0.4, 6.3)	0.03
Maternal age (years)	-0.2 (-0.4, 0.1)	0.2		-0.3 (-0.7, 0.1)	0.09		-0.4 (-0.7, -0.0)	0.03
Nullipara	-0.3 (-2.8, 2.2)	0.8		-1.5 (-5.3, 2.2)	0.4		1.4 (-1.8, 4.5)	0.4
Early life socioeconomic score	-1.0 (-2.3, 0.2)	0.1		-1.8 (-3.6, 0.1)	0.06		-0.6 (-2.2, 1.0)	0.4
Present socioeconomic score	-0.6 (-2.1, 0.9)	0.4		-1.1 (-3.3, 1.1)	0.3		-1.0 (-2.9, 0.8)	0.3
Height	-0.1 (-0.3, 0.1)	0.2		-0.2 (-0.5, 0.1)	0.2		-0.0 (-0.3, 0.2)	0.8
BMI at enrollment (kg/m2)	-0.2 (-0.4, 0.2)	0.3		-0.1 (-0.5, 0.4)	0.8		-0.2 (-0.6, 0.3)	0.5
Total fat mass at enrollment (kg)	-0.1 (-0.2, 0.1)	0.2		-0.02 (-0.09, 0.05)	0.6		-0.1 (-0.2, 0.1)	0.5
Sum of skinfolds (mm)	-0.02 (-0.09, 0.05)	0.6		-0.1 (-0.3, 0.2)	0.6		-0.02 (-0.11, 0.07)	0.6
Fasting glucose at 28 weeks (mmol/L)	1.6 (-0.4, 3.7)	0.1		3.2 (0.2, 6.3)	0.04		3.1 (0.6, 5.7)	0.02
2h glucose at 28 weeks (mmol/L)	1.0 (0.1, 1.8)	0.02		1.2 (-0.1, 2.5)	0.06		1.2 (0.1, 2.3)	0.04
Gestational diabetes, by WHO 2013 criteria	2.7 (0.3, 5.0)	0.03		3.8 (0.2, 7.3)	0.04		4.6 (1.6, 7.5)	0.003
HDL cholesterol (mmol/L)	-1.1 (-3.8, 1.6)	0.4		-4.5 (-8.5, -0.4)	0.03		-1.2 (-4.8, 2.3)	0.5
LDL cholesterol (mmol/L)	-2.0 (-3.2, -0.7)	0.003		-3.6 (-5.5, -1.8)	<0.001		-2.2 (-3.9, -0.6)	0.009
Triglycerides (mmol/L)	1.2 (-0.4, 2.8)	0.1		-0.7 (-1.8, 3.1)	0.6		1.3 (-0.7, 3.4)	0.2
Vitamin B12 (pmol/L)	-0.01 (-0.03, 0.01)	0.2		-0.01 (-0.04, 0.01)	0.2		-0.01 (-0.03, 0.01)	0.2
Folate (nmol/L)	0.03 (-0.08, 0.14)	0.6		-0.07 (-0.24, 0.10)	0.4		-0.01 (-0.15, 0.14)	0.9
25OH-Vitamin D (nmol/L)	-0.06 (-0.10, -0.02)	0.009		-0.10 (-0.17, -0.04)	0.001		-0.04 (-0.10, 0.01)	0.1
s-Leptin
Maternal-at enrollment (pg/ml), per 100 units	-0.02 (-0.16, 0.11)	0.8		0.04 (-0.17, 0.24)	0.7		0.04 (-0.13, 0.22)	0.6
Maternal-at OGTT (pg/ml), per 100 units	0.01 (-010, 0.11)	0.9		0.02 (-0.14, 0.17)	0.8		0.10 (-0.03, 0.24)	0.1
Umbilical cord vein (pg/ml), per 100 units	0.03 (-0.03, 0.10)	0.3		-0.01 (-0.10, 0.09)	0.9		0.01 (-0.07, 0.09)	0.8
Placental characteristics
Weight (excl. cord and membranes), per 100g	0.7 (-0.4, 1.8)	0.2		0.003 (-0.1, 0.2)	0.7		0.3 (-1.1, 1.8)	0.6
Length (cm)	-0.1 (-0.7, 0.4)	0.6		-0.6 (-1.5, 0.3)	0.2		-0.2 (-1.0, 0.5)	0.5
Width (cm)	0.0 (-0.6, 0.7)	0.9		-0.5 (-1.5, 0.5)	0.3		-0.2 (-1.0, 0.6)	0.6
Thickness (cm)	2.2 (-0.4, 4.7)	0.09		3.2 (-0.6, 7.0)	0.1		0.7 (-2.7, 4.2)	0.7

## Sheet: Table S2e. CpG13
Table S2e. Univariate associations between maternal- and placental characteristics and methylation of LEP (CpG13)
	CpG13
	β (95% CI)	p
Maternal factors
South Asian ethnicity	4.2 (0.9, 7.5)	0.01
Maternal age (years)	-0.3 (-0.7, 0.1)	0.1
Nullipara	0.7 (-2.9, 4.3)	0.7
Early life socioeconomic score	-1.2 (-3.0, 0.6)	0.2
Present socioeconomic score	-1.1 (-3.2, 1.0)	0.3
Height	-0.1 (-0.4, 0.2)	0.5
BMI at enrollment	-0.3 (-0.7, 0.2)	0.3
Total fat mass at enrollment (kg)	-0.1 (-0.3, 0.1)	0.3
Sum of skinfolds (mm)	-0.08 (-0.17, 0.02)	0.1
Fasting glucose at 28 weeks (mmol/L)	1.9 (-1.1, 4.8)	0.2
2h glucose at 28 weeks (mmol/L)	0.9 (-0.4, 2.1)	0.2
Gestational diabetes, by WHO 2013 criteria	3.4 (-0.1, 6.8)	0.05
HDL cholesterol (mmol/L)	-0.6 (-4.5, 3.2)	0.7
LDL cholesterol (mmol/L)	-2.4 (-4.3, -0.6)	0.01
Triglycerides (mmol/L)	1.1 (-1.1, 3.4)	0.3
Vitamin B12 (pmol/L)	-0.02 (-0.04, 0.01)	0.2
Folate (nmol/L)	0.03 (-0.13, 0.19)	0.7
25OH-Vitamin D (nmol/L)	-0.05 (-0.11, 0.01)	0.1
s-Leptin
Maternal-at enrollment (pg/ml), per 100 units	0.04 (-0.17, 0.25)	0.7
Maternal-at OGTT (pg/ml), per 100 units	0.09 (-0.07, 0.25)	0.3
Umbilical cord vein (pg/ml), per 100 units	0.02 (-0.07, 0.10)	0.7
Placental characteristics
Weight (excl. cord and membranes), per 100g	0.3 (-1.3, 2.0)	0.7
Length (cm)	-0.2 (-1.0, 06)	0.7
Width (cm)	-0.2 (-1.2, 0.7)	0.6
Thickness (cm)	1.9 (-1.8, 5.6)	0.3
